# Supplementary material for: Periodontal Status and Herpesiviridae, Bacteria, and Fungi in Gingivitis and Periodontitis of Systemically Compromised Pediatric Subjects: A Systematic Review
Source: Children (Basel). 2025 Mar 17;12(3):375. doi: 10.3390/children12030375 (PMC11941093; doi:10.3390/children12030375)
Supplement: Supplementary file 1 [file children-12-00375-s001.zip]

Archive with 1 entries (1 files):
- children-3510441-supplementary.pdf
